# Supplementary material for: Impact of MAOA Gene Polymorphism on the Efficacy of Antidepressant Treatment and Craving Severity for Betel Quid Use Disorder
Source: Int J Mol Sci. 2024 Aug 25;25(17):9221. doi: 10.3390/ijms25179221 (PMC11394840; doi:10.3390/ijms25179221)
Supplement: Supplementary file 1 [file ijms-25-09221-s001.zip]

Archive with 2 entries (2 files):
- 1_ijms-3159688-Supplementary.docx
- __MACOSX/._1_ijms-3159688-Supplementary.docx
